# Supplementary material for: Endothelial-erythrocyte glycocalyx exchange enables liquid biopsies of endothelial function
Source: Nat Commun. 2026 May 12;17:3568. doi: 10.1038/s41467-026-71848-4 (PMC13168509; doi:10.1038/s41467-026-71848-4)
Supplement: Supplementary file 4 — Source data [file 41467_2026_71848_MOESM4_ESM.xlsx]

## Sheet: Line profiles figure 1
Distance_(microns)	Green	Red
0	0	111.688
23.82	0	113.276
47.63	0	113.402
71.45	0	111.748
95.27	0	108.459
119.08	0	103.097
142.9	0	96.137
166.72	0	88.486
190.53	0	80.784
214.35	0	74.264
238.16	0.033	70.867
261.98	2.059	71.733
285.8	21.128	79.537
309.61	90.019	98.69
333.43	290.308	140.154
357.25	797.837	221.922
381.06	1936.32	379.254
404.88	4014.88	672.339
428.7	7171.01	1188.82
452.51	11147.4	2088.16
476.33	15224.4	3734.62
500.15	18524	6238.17
523.96	20373.2	9420.5
547.78	20601.4	12851.7
571.6	19494.7	15943.6
595.41	17620.6	18159.9
619.23	15523.2	19267.9
643.04	13552	19367.4
666.86	11899.4	18613.2
690.68	10607	17337.3
714.49	9591.22	15854.6
738.31	8771.51	14389.6
762.13	8076.22	13132.8
785.94	7437.18	12111.8
809.76	6820.49	11251.7
833.58	6226.76	10520.1
857.39	5665.88	9892.45
881.21	5155.02	9352.74
905.03	4719.63	8891.08
928.84	4372.45	8495.92
952.66	4099.45	8150.11
976.47	3889.91	7838.22
1000.29	3733.51	7546.07

## Sheet: RBC TEM heart figure 2
RBC Glx (P2P nm)	heart
160	16.5				heart
110	10.6			Best-fit values
296	34.8424			Slope	0.1175
145	24.2945			Y-intercept	2.811
145	24.1146			X-intercept	-23.93
222	24.5			1/slope	8.511
250	43.3
269	33.8269			Std. Error
385	46.1986			Slope	0.02351
				Y-intercept	5.539
				95% Confidence Intervals
				Slope	0.06191 to 0.1731
				Y-intercept	-10.29 to 15.91
				X-intercept	-249.8 to 61.14
				Goodness of Fit
				R squared	0.7812
				Sy.x	5.912
				Is slope significantly non-zero?
				F	24.99
				DFn, DFd	1, 7
				P value	0.0016
				Deviation from zero?	Significant
				Equation	Y = 0.1175*X + 2.811
				Data
				Number of X values	9
				Maximum number of Y replicates	1
				Total number of values	9
				Number of missing values	0

## Sheet: RBC vs Glom depth figure 2
Red cell Glx	Glom Glx
250	386.653				Glom Glx
175	319.604			Best-fit values
285	417.76			Slope	0.9757
320	423.72			Y-intercept	144.2
190	362.722			X-intercept	-147.8
340	462.183			1/slope	1.025
160	281.476			Std. Error
110	215.586			Slope	0.1477
296	323			Y-intercept	36.6
120	267.738
135	258.55			95% Confidence Intervals
145	223.325			Slope	0.6642 to 1.287
				Y-intercept	67.00 to 221.4
250	470.698			X-intercept	-329.5 to -52.65
222.5	444.933
130	297.417			Goodness of Fit
340	398.375			R squared	0.7198
350	505.667			Sy.x	53.28
325	521
295	490.3			Is slope significantly non-zero?
				F	43.67
				DFn, DFd	1, 17
				P value	<0.0001
				Deviation from zero?	Significant
				Equation	Y = 0.9757*X + 144.2
				Data
				Number of X values	19
				Maximum number of Y replicates	1
				Total number of values	19
				Number of missing values	0

## Sheet: RBC vs Glom perm figure
glom perm	WGA	MOA
4.36187e-07	250					rbc WGA			RBC MOA
4.51927e-07	175				Best-fit values			Best-fit values
6.14076e-07	285				Slope	-354465826		Slope	-421693162
4.60066e-07	320				Y-intercept	416.1		Y-intercept	528.7
6.42337e-07	145				X-intercept	1.174e-06		X-intercept	1.254e-06
8.21863e-07	120				1/slope	-2.821e-09		1/slope	-2.371e-09
7.11733e-07	160
7.03114e-07	110				Std. Error			Std. Error
8.49691e-07	135				Slope	114048619		Slope	38376222
5.84073e-07	222				Y-intercept	72.1		Y-intercept	28.15
5.10366e-07	250
					95% Confidence Intervals			95% Confidence Intervals
5.71628e-07		250			Slope	-612461725 to -96469927		Slope	-512438507 to -330947817
5.04475e-07		350			Y-intercept	253.0 to 579.2		Y-intercept	462.1 to 595.3
5.74753e-07		285			X-intercept	9.269e-007 to 2.676e-006		X-intercept	1.152e-006 to 1.408e-006
9.89088e-07		120
9.18763e-07		135			Goodness of Fit			Goodness of Fit
9.0948e-07		145			R squared	0.5177		R squared	0.9452
5.543e-07		295			Sy.x	52.29		Sy.x	19.94
6.48441e-07		250
7.44749e-07		223			Is slope significantly non-zero?			Is slope significantly non-zero?
					F	9.66		F	120.7
					DFn, DFd	1, 9		DFn, DFd	1, 7
					P value	0.0126		P value	<0.0001
					Deviation from zero?	Significant		Deviation from zero?	Significant

## Sheet: Serial Sampling RBC figure 2
	TIME WEEKS	CONTROL			DIABETIC			DIABETIC + SPIRO					Week 4 comparison between 2 groups			ANOVA summary week 8 (3 groups)
Baseline		256	40	16	256	40	16						Table Analyzed	Data 9		F	4.672
1																P value	0.0252
2													Column B	Diabetic		P value summary	*
3													vs.	vs.		Significant diff. among means (P < 0.05)?	Yes
4		257.6	25.73	10	116	19.64	8	116	19.64	8			Column A	Control		R squared	0.3687
5
6		329	50.1	4	182	76	5	318	187	2			Unpaired t test			Week 8 comparison between 3 groups
7													P value	<0.0001		Number of families	1
8		260	27.6	6	160	27.95	6	273.2	29	7			P value summary	****		Number of comparisons per family	3
													Significantly different (P < 0.05)?	Yes		Alpha	0.05
													One- or two-tailed P value?	Two-tailed
													t, df	t=12.83, df=16		Tukey's multiple comparisons test	Mean Diff.	95.00% CI of diff.	Below threshold?	Summary	Adjusted P Value
																Column A vs. Column B	100	-6.397 to 206.4	No	ns	0.0672	A-B
													How big is the difference?			Column A vs. Column C	-13.2	-115.7 to 89.33	No	ns	0.9412	A-C
													Mean of column A	257.6		Column B vs. Column C	-113.2	-215.7 to -10.67	Yes	*	0.0296	B-C
													Mean of column B	116
													Difference between means (B - A) ± SEM	-141.6 ± 11.03
													95% confidence interval	-165.0 to -118.2
													R squared (eta squared)	0.9114
													F test to compare variances
													F, DFn, Dfd	1.716, 9, 7
													P value	0.4887
													P value summary	ns
													Significantly different (P < 0.05)?	No
													Data analyzed
													Sample size, column A	10
													Sample size, column B	8

## Sheet: TMD MCNS figure 3
EnC MCNS	EnC TMD	RBC MCNS	RBC TMD			ANOVA summary			Tukey's multiple comparisons test	Mean Diff.	95.00% CI of diff.	Below threshold?	Summary	Adjusted P Value
0	222	0	107.2			F	36.22		EnC MCNS vs. EnC TMD	-193	-256.7 to -129.3	Yes	****	<0.0001	A-B
0	180.456	40.2381	123.773			P value	<0.0001		EnC MCNS vs. RBC MCNS	7.859	-61.00 to 76.72	No	ns	0.9884	A-C
37.54	277.241	0	163			P value summary	****		EnC TMD vs. RBC TMD	85.56	27.37 to 143.8	Yes	**	0.0028	B-D
41.194	169.346	31.8261	122			Significant diff. among means (P < 0.05)?	Yes		RBC MCNS vs. RBC TMD	-115.3	-179.0 to -51.55	Yes	***	0.0003	C-D
39.0714	265.892	6.44444	155			R squared	0.8445
	129.4		77
	271.586		169

## Sheet: RBC EnC regression figure 3
RBC	EnC			EnC
0.818346	150.76		Best-fit values
0.944859	200.875		Slope	180.8
0	0		Y-intercept	32.75
0.30717	75.1		X-intercept	-0.1812
0	25.85		1/slope	0.005531
0.242955	118.42
0.0491957	82.5		Std. Error
1.24431	277.241		Slope	16.56
0.931326	169.346		Y-intercept	13.13
1.18324	265.892
0.587804	129.4		95% Confidence Intervals
1.29012	271.586		Slope	143.9 to 217.7
			Y-intercept	3.490 to 62.02
			X-intercept	-0.4166 to -0.01659
			Goodness of Fit
			R squared	0.9226
			Sy.x	27.38
			Is slope significantly non-zero?
			F	119.1
			DFn, DFd	1, 10
			P value	<0.0001
			Deviation from zero?	Significant
			Equation	Y = 180.8*X + 32.75
			Data
			Number of X values	12
			Maximum number of Y replicates	1
			Total number of values	12
			Number of missing values	0

## Sheet: Discover trial figure 3
Control WGA	COVID-19 WGA	COVID-19 LEL	Control LEL			Kruskal-Wallis
1.87571	1.70671	0	0.950959			Number of families	1
0.523127	0	0.0792605	0.767488			Number of comparisons per family	2
0.932675	0	0.0769441	0.948894			Alpha	0.05
0.905731	0	0.351649	1.06471
1.00049	0.312964	0.281738	1.26795			Dunn's multiple comparisons test	Mean rank diff.	Significant?	Summary	Adjusted P Value
0.762265	1.72628	0.360021	0.98			Control WGA vs. COVID-19 WGA	16.38	Yes	*	0.0452	A-B
	0.219717	0				COVID-19 LEL vs. Control LEL	-22.55	Yes	**	0.0032	C-D
	1.25559	0.898128
	1.60068	0.752849				Test details	Mean rank 1	Mean rank 2	Mean rank diff.	n1	n2
	0.209251	1.05662				Control WGA vs. COVID-19 WGA	40.33	23.95	16.38	6	20
	0.156938	0.739635				COVID-19 LEL vs. Control LEL	21.29	43.83	-22.55	21	6
	0.666987	0.612846
	0.382542	0.422648
	0.224194	0.377367
	0.156938	0.545921
	0.0523127	0.196226
	0.532847	0.132147
	0.625928	0.211324
	0.536806	0.668412
	0.627752	0.295832
		0.188844

## Sheet: WGA post Neuraminidase figure 4
0	10	20	30	60
0.548053	0.272301	0.304403	0.211489	0.268608		ANOVA summary			Dunnett's multiple comparisons test	Mean Diff.	95.00% CI of diff.	Below threshold?	Summary
1.76722	0.479973	0.253291	0.293557	0.282641		F	154.8		0 vs. 10	0.5183	0.4359 to 0.6008	Yes	****
1.05298	0.487258	0.229336	0.216762	0.395035		P value	<0.0001		0 vs. 20	0.6509	0.5077 to 0.7940	Yes	****
0.948378	0.330969	0.382678	0.351706	0.306207		P value summary	****		0 vs. 30	0.6907	0.6057 to 0.7757	Yes	****
0.799031	0.454268	0.263521	0.0950857	0.337984		Significant diff. among means (P < 0.05)?	Yes		0 vs. 60	0.6835	0.6055 to 0.7616	Yes	****
0.46494	0.758416	0.336096	0.270322	0.265001		R squared	0.5835
1.27135	0.252527	0.281146	0.343946	0.3058
0.638837	0.432567	0.334768	0.286671	0.263085
1.68697	0.340561	0.380699	0.303202	0.293343
1.00673	0.455585	0.197626	0.27441	0.469227
0.77282	0.648833	0.415172	0.179396	0.192408
1.06044	0.589359	0.217223	0.252707	0.487942
0.81659	0.231844	0.284362	0.178433	0.541281
1.2035	0.323752	0.251327	0.253638	0.332695
0.616712	0.404069	1.06312	0.325898	0.441759
0.348386	0.490166	0.465571	0.147012	0.220128
0.854694	0.597006	0.398348	0.146466	0.180754
1.37767	0.476635	0.493498	0.204164	0.383574
0.860201	0.489503	0.300136	0.440207	0.359827
1.50006	0.911199	0.247474	0.226072	0.448643
0.813708	0.763734	0.232301	0.350437	0.551042
1.03495	0.395089		0.311033	0.212277
0.30812	0.370936		0.226394	0.334775
1.68822	0.591017		0.352925	0.484285
0.613167	0.514412		0.514819	0.317845
0.393975	0.443117		0.205666	0.332674
0.735976	0.201646		0.28353	0.483691
1.08806	0.477221		0.42102	0.366578
0.99074	0.28065		0.238258	0.212214
1.13457	0.383545		0.45684	0.303943
1.03124	0.4172		0.479984	0.203594
0.746717	0.479766		0.479613	0.646553
0.867398	0.606016		0.295479	0.605627
1.21018	0.462725		0.210171	0.104196
0.71451	0.538122		0.39577	0.209166
0.829359	0.482344		0.240549	0.234808
1.08891	0.336299		0.319192	0.383377
0.914842	0.446177		0.20026	0.277009
1.12615	0.426037		0.210234	0.459399
0.635404	0.416725		0.218643	0.506598
0.57179	0.3798		0.141709	0.447664
1.1713	0.25872		0.253635	0.310542
0.489144	0.264643		0.115828	0.352958
0.71032	0.437466		0.495511	0.142025
1.38571	0.419338		0.316035	0.187252
1.20492	0.481839		0.457497	0.337506
1.46707	0.353076		0.376274	0.242153
1.58443	0.293715		0.377818	0.229181
1.00757	0.215642		0.368476	0.215427
1.12981	0.372377		0.367925	0.142236
1.23105	0.203197		0.190167	0.288007
1.29694	0.406381		0.310231	0.281486
1.71378	0.452885		0.503961	0.279185
1.17404	0.449029		0.508326	0.122265
1.24439	0.324075		0.556838	0.218679
1.20365	0.541032		0.207861	0.131372
1.5563	0.52589		0.181814	0.327193
0.690913	0.290495		0.419879	0.35662
1.70862	0.235888		0.25499	0.224004
0.688498	0.656299		0.220536	0.331289
1.7002	0.63778		0.38458	0.171453
1.40507	0.625073		0.316892	0.155314
1.12205	0.430086		0.246284	0.481885
1.1112	0.50933		0.401916	0.331997
1.47558	0.603678		0.209693	0.342665
0.813436	0.262696		0.262289	0.205368
0.412598	0.586402		0.155805	0.284075
0.88686	0.464802		0.29023	0.248762
1.54304	0.717117		0.349331	0.137027
1.02627	0.676523		0.345842	0.369714
1.45052	0.413016		0.175994	0.333471
2.22153	0.651251		0.430481	0.236786
1.67174	0.465845		0.201278	0.502454
0.813046	0.500547		0.390996	0.278289
1.82637	0.827206		0.508884	0.288505
1.79063	0.523584		0.438451	0.264918
1.06468	0.640271		0.248157	0.328342
1.86019	0.360154		0.771961	0.484665
1.40492	0.639787		0.306729	0.356565
1.68173	0.54694		0.477654	0.657118
1.41907	0.601601		0.306282	0.138974
1.32042	0.347774		0.230232	0.464574
1.41677	0.624174		0.272714	0.628852
0.936572	0.516195		0.227079	0.428417
1.52054	0.782093		0.266101	0.187115
1.05569	0.854677		0.352816	0.122363
1.65782	0.462109		0.204145	0.20889
1.3291	0.356504		0.410899	0.34857
0.658733	0.464614			0.182092
0.954178	0.359285			0.250482
0.560269	0.409143			0.274388
0.277151	0.517872			0.243685
0.550417	0.863051			0.348402
0.667541	0.527152			0.306321
0.649931	0.392156			0.279628
0.583054	0.702836			0.536431
0.527688	0.510203			0.295914
0.644344	0.807009			0.253663
0.646324				0.318681
0.549825				0.298795
0.575856				0.421094
0.619584				0.177181
1.00437				0.286705
0.599135				0.290597
0.640356				0.331908
0.886452				0.180302
0.530453				0.156249
0.765433				0.443546
0.742535				0.453228
0.302477				0.412116
0.682025				0.283908
0.756824				0.191451
0.710461				0.21782
0.452973				0.265565
0.833287				0.350159
0.86104				0.394781
0.993771				0.279997
0.519045				0.293666
0.524813				0.336137
				0.508258
				0.271617

## Sheet: Lectin recovery GENC  Figure 4
GENC PBS RBC	WGA Sialidase no GENC	GENC Sialidase RBC		WL PBS control	WL Sialidase no GENC	WL Sialidase GENC		PNL PBS	PNL sialidase no GENC	PNL sialidase GENC
300.643	239.8	463.361		0.789224	1.344	1.15838		0	1123.85	571.338
359.458	213.8	285.652		1.10175	1.67099	1.44476		0	1249.74	632.598
260.173	156.618	447.397		0.958828	2.34005	1.30899		0	916.843	632.041					WGA
306.391	141.181	411.012		0.802258	2.03868	1.15679		0	958.504	640.804					Tukey's multiple comparisons test	Mean Diff.	95.00% CI of diff.	Below threshold?	Summary	Adjusted P Value
296.691	104.264	193.033		0.911841	2.3128	1.28423		0	1036.41	668.69					GENC PBS RBC vs. Cond Media Sialidase RBC	262.5	206.5 to 318.4	Yes	****	<0.0001
379.513	122.968	441.891		1.05995	2.05931	1.12259		0	943.551	626.387					GENC PBS RBC vs. GENC Sialidase RBC	48.24	-11.70 to 108.2	No	ns	0.1384
456.615	93.436	568.477		0.997603	2.39738	1.0564		0	1162.61	650.267					Cond Media Sialidase RBC vs. GENC Sialidase RBC	-214.3	-283.5 to -145.0	Yes	****	<0.0001
451.4	109.105	382.585		0.916989	1.7541	1.23213		0	1097.89	650.84					WFL
404.74	83.516	331.631		1.05019	1.64795	1.25166		0	1072.85	605.335					Tukey's multiple comparisons test	Mean Diff.	95.00% CI of diff.	Below threshold?	Summary	Adjusted P Value
430.483	116.175	281.612		0.886509	1.99995	1.17771				691.76					GENC PBS RBC vs. Cond Media Sialidase RBC	262.5	206.5 to 318.4	Yes	****	<0.0001
441.647	77.162	340.411		0.879072	1.80489	1.17125				682.04					GENC PBS RBC vs. GENC Sialidase RBC	48.24	-11.70 to 108.2	No	ns	0.1384
453.301	126.464	311.551		0.892433	2.03946	1.17795				750.136					Cond Media Sialidase RBC vs. GENC Sialidase RBC	-214.3	-283.5 to -145.0	Yes	****	<0.0001
401.432	127.423	221.339		0.892392	2.52735	1.11675				779.489					PNA
424.879	118.369	285.598		0.815578	1.59312	1.0262				794.875					Tukey's multiple comparisons test	Mean Diff.	95.00% CI of diff.	Below threshold?	Summary	Adjusted P Value
443.858	122.374				2.12706	1.17783									PNL PBS RBC vs. PNL sialidase no GENC	-1062	-1147 to -978.2	Yes	****	<0.0001
481.356	248.647				1.46413	1.21967									PNL PBS RBCvs. PNL sialidase GENC	-669.8	-746.1 to -593.4	Yes	****	<0.0001
437.562	186.034				1.54662										PNL sialidase no GENC vs. PNL sialidase GENC	392.7	316.3 to 469.1	Yes	****	<0.0001
381.377					1.77853
413.058					1.79933
405.959					1.89694
569.765					2.03884
294.053					1.84848
459.085					1.99173
435.065					1.74315
337.361					2.10798
382.345					1.62875
457.925					1.78985
577.53					1.74127
376.924					2.14136
440.936					2.11925
480.593					2.1908
300.118					2.00983
344.573					1.51316
337.273					1.62061
508.764					1.45081
523.733					1.77923
275.408					2.04844
279.224

[truncated: 10 more sheets: EXT1 GENC 1h figure 5, EXT1 GENC 14h figure 5, EXT1 KO mice RBC figure 6, Membrane ManNAz figure 7, Suplement 1, Suplement 2, Suplement 5, Suplement 7, Suplement 11, Suplement 12]
